# Supplementary material for: Sharing social media data: The role of past experiences, attitudes, norms, and perceived behavioral control
Source: Front Big Data. 2023 Jan 16;5:971974. doi: 10.3389/fdata.2022.971974 (PMC9885192; doi:10.3389/fdata.2022.971974)
Supplement: Supplementary file 2 [file Data_Sheet_1.zip]

Archive with 13 entries (8 files):
- 01 Replication SMD Paper (31.12.2022)/00_data/
- 01 Replication SMD Paper (31.12.2022)/00_data/desktop.ini
- 01 Replication SMD Paper (31.12.2022)/01_dofiles/
- 01 Replication SMD Paper (31.12.2022)/01_dofiles/00_config.do
- 01 Replication SMD Paper (31.12.2022)/01_dofiles/01_data_analysis.do
- 01 Replication SMD Paper (31.12.2022)/01_dofiles/desktop.ini
- 01 Replication SMD Paper (31.12.2022)/02_posted/
- 01 Replication SMD Paper (31.12.2022)/02_posted/desktop.ini
- 01 Replication SMD Paper (31.12.2022)/03_tables/
- 01 Replication SMD Paper (31.12.2022)/03_tables/desktop.ini
- 01 Replication SMD Paper (31.12.2022)/04_graphs/
- 01 Replication SMD Paper (31.12.2022)/04_graphs/desktop.ini
- 01 Replication SMD Paper (31.12.2022)/desktop.ini
