# Supplementary material for: Sharing social media data: The role of past experiences, attitudes, norms, and perceived behavioral control
Source: Front Big Data. 2023 Jan 16;5:971974. doi: 10.3389/fdata.2022.971974 (PMC9885192; doi:10.3389/fdata.2022.971974)
Supplement: Supplementary file 2 [file Data_Sheet_1.zip › 01 Replication SMD Paper (31.12.2022)/01_dofiles/00_config.do]

*=============================================================================*
*                                  config.do                                  *
*=============================================================================*

*-----------------------------------------------------------------------------*
/* Sharing social media data: The role of past experiences, attitudes, norms, 
  and perceived behavioral control
  Last update: 31 December 2022
  Data: https://doi.org/10.7802/2418
  Article doi: 10.3389/fdata.2022.971974                                     */
*-----------------------------------------------------------------------------*

*----------------------------- specify your path here! -----------------------*
version 17
global workingDir ///
" "

*-----------------------------------------------------------------------------*

global data			"${workingDir}/00_data"		  // data files 
// Data can be retrieved here: https://doi.org/10.7802/2418 
global dofiles 		"${workingDir}/01_dofiles"	  // dofiles
global posted		"${workingDir}/02_posted"	  // prepared data for analysis
global tables		"${workingDir}/03_tables" 	  // tables
global graphs 		"${workingDir}/04_graphs" 	  // graphs

*----------------------------- install ado files -----------------------------*

ssc install tabout, replace
ssc install estout, replace
ssc install asdoc, replace

*-----------------------------------------------------------------------------*
*-----------------------------------------------------------------------------*
