# Supplementary material for: Sharing social media data: The role of past experiences, attitudes, norms, and perceived behavioral control
Source: Front Big Data. 2023 Jan 16;5:971974. doi: 10.3389/fdata.2022.971974 (PMC9885192; doi:10.3389/fdata.2022.971974)
Supplement: Supplementary file 2 [file Data_Sheet_1.zip › 01 Replication SMD Paper (31.12.2022)/01_dofiles/01_data_analysis.do]

/*============================================================================*
                                01_data_analysis.do
*=============================================================================*/

*-----------------------------------------------------------------------------*
/* Sharing social media data: The role of past experiences, attitudes, norms, 
  and perceived behavioral control
  Last update: 31 December 2022
  Data: https://doi.org/10.7802/2418
  Article doi: 10.3389/fdata.2022.971974                                     */
*-----------------------------------------------------------------------------*

use "$data\ ", clear // specify data file
cd "$workingDir"

/*============================================================================*
	1 DATA CLEANING AND MISSINGS RECODING
*=============================================================================*/

// Recoding missings to stata formats: .a-.c for all numeric variables
ds, has(type numeric) // recode missings to stata formats: for all numeric variables
foreach var of varlist `r(varlist)' {
  replace `var' = .a  if `var' == -77 
  replace `var' = .b  if `var' == 99 // not applicable
  replace `var' = .c  if `var' == 98 // do not know
}
// Analytical sample:
keep if V1 == 1 // keep if used SMD. 249 participants, 98.42%

/*============================================================================*
	2 SAVING FREQUENCIES OF ALL VARIABLES IN ONE RTF DOCUMENT 
*=============================================================================*/

asdoc tabulate V1, m font(Times New Roman) save($tables\all_tabulates.rtf) ///
fhc(\b) abb(.) replace
ds V*, has(type numeric) // select all numeric variables
foreach var of varlist `r(varlist)' {
	quietly: asdoc tab1 `var', m font(Times New Roman) ///
	save($tables\all_tabulates.rtf) fhc(\b) abb(.) append
}

/*============================================================================*
	3 FREQUENCIES AND DESCREPTIVES USED IN THE PAPER AND IN THE APPENDIX
		a) Local with title
		b) Edit variable labels / values (if applicable)
		c) Estpost tabulate
		d) Esttab tabulate save to main_tables.rtf document
*=============================================================================*/

// V1 Used SMD
local t = "V1. Have you ever used social media data for your research?"

estpost tabulate V1
esttab using "$tables\main_tables.rtf", ///
cells("b(label(Freq)) pct(fmt(2) label(%)) cumpct(fmt(2) label(Cum %))") ///
title("`t'") nonumber noobs replace

// V2 Primary or Secondary data
local t = "V2. Primary data"

estpost tabulate V2_1 // V2_1
esttab using "$tables\main_tables.rtf", ///
cells("b(label(Freq)) pct(fmt(2) label(%)) cumpct(fmt(2) label(Cum %))") ///
title("`t'") nonumber noobs append

local t = "V2. Secondary data"

estpost tabulate V2_2 // V2_2
esttab using "$tables\main_tables.rtf", ///
cells("b(label(Freq)) pct(fmt(2) label(%)) cumpct(fmt(2) label(Cum %))") ///
title("`t'") nonumber noobs append

// V11 Ever shared social media data with others
local t = "V11. Have you ever shared social media data with others outside of your research team? (aggregated)"

estpost tabulate V11_new, m // V11
esttab using "$tables\main_tables.rtf", ///
cells("b(label(Freq)) pct(fmt(2) label(%)) cumpct(fmt(2) label(Cum %))") ///
title("`t'") nonumber noobs coeflabel(`e(labels)') append varwidth(30) 

// V11B Reasons for sharing
local t = "V11B. What were the reasons for sharing your social media data with others outside of your research team?"

preserve
foreach var of varlist V11Bstr_c1-V11Bstr_c16 {
		replace `var' = `var'*100
		local LBL: variable label `var'
		local LBL = regexr("`LBL'" , "^.*SMD", "")
		label var `var' "`LBL'"
}
estpost tabstat V11Bstr_c1-V11Bstr_c16 if V11_new !=., statistics(n mean) ///
columns(statistics) missing   
esttab using "$tables\main_tables.rtf", title("`t'") nonumber label ///
cells("count(fmt(a0) label(N)) mean(fmt(2) label(%))") nomtitle append varwidth(30) 
restore

// V11D Reasons for not sharing
local t = "V11D. What were the reasons for not sharing your social media data outside of your research team so far?"

preserve
foreach var of varlist V11Dstr_c1-V11Dstr_c11 {
		replace `var' = `var'*100
		local LBL: variable label `var'
		local LBL = regexr("`LBL'" , "^.*SMD", "")
		label var `var' "`LBL'"
}
estpost tabstat V11Dstr_c1-V11Dstr_c11 if V11_new !=., statistics(n mean) ///
columns(statistics) missing   
esttab using "$tables\main_tables.rtf", title("`t'") nonumber label ///
cells("count(fmt(a0) label(N)) mean(fmt(2) label(%))") nomtitle append varwidth(30) 
restore

// V13 Legal or ethical challenges
local t = "V13. Which of the following legal or ethical challenges have you faced when sharing or considering to share social media data with others outside of your research team?"

preserve
foreach var of varlist V13_1-V13_8 {
		replace `var' = `var'*100
		local LBL: variable label `var'
		local LBL = regexr("`LBL'" , "^.*:", "")
		label var `var' "`LBL'"
}
estpost tabstat V13_1-V13_8, statistics(n mean) ///
columns(statistics) missing   
esttab using "$tables\main_tables.rtf", title("`t'") nonumber label ///
cells("count(fmt(a0) label(N)) mean(fmt(2) label(%))") nomtitle append varwidth(30) 
restore

// V13A Other challenges (coded)
local t = "V13A. What other challenges (apart from legal or ethical issues) have you faced when sharing or considering to share your social media data with others outside of your research team?"

preserve
foreach var of varlist V13Astr_c1-V13Astr_c10 {
		replace `var' = `var'*100
		local LBL: variable label `var'
		local LBL = regexr("`LBL'" , "^.*other challenges", "")
		label var `var' "`LBL'"
}
estpost tabstat V13Astr_c1-V13Astr_c10, statistics(n mean) ///
columns(statistics) missing   
esttab using "$tables\main_tables.rtf", title("`t'") nonumber label ///
cells("count(fmt(a0) label(N)) mean(fmt(2) label(%))") nomtitle append varwidth(30) 
restore

// V14 Intentions to share data (dependant variables)
local t = "V14. How likely or unlikely is it that you will share social media data with others outside your research team within the next 3 years [1-7]"

preserve
foreach var of varlist V14A V14B V14C {
		local LBL: variable label `var'
		local LBL = regexr("`LBL'" , "^.*:", "")
		label var `var' "`LBL'"
}

estpost tabstat V14A V14B V14C, statistics(n mean sd) ///
columns(statistics) missing   
esttab using "$tables\main_tables.rtf", title("`t'") nonumber label ///
cells("count(fmt(a0) label(N)) mean(fmt(2) label(mean)) sd(fmt(2) label(sd))") ///
nomtitle append varwidth(30) 
restore

// V16 Attitude, worthless-valuable to share SMD
local t = "V16. Attitudes toward data sharing: worthless-valuable to share SMD [1-7]"
 
preserve
foreach var of varlist V16 {
		local LBL: variable label `var'
		local LBL = regexr("`LBL'" , "^.*:", "")
		label var `var' "`LBL'"
}

estpost tabstat V16, statistics(n mean sd) columns(statistics) m   
esttab using "$tables\main_tables.rtf", title("`t'") nonumber label ///
cells("count(fmt(a0) label(N)) mean(fmt(2) label(mean)) sd(fmt(2) label(sd))") ///
nomtitle append varwidth(30) 
restore

// V17A Subjective norms, expectation of researchers
local t = "V17. Subjective norms. Please indicate how much you agree or disagree with the following statements [1-7]"

preserve
foreach var of varlist V17A {
		local LBL: variable label `var'
		local LBL = regexr("`LBL'" , "^.*norm:", "")
		label var `var' "`LBL'"
}

estpost tabstat V17A, statistics(n mean sd) columns(statistics) m   
esttab using "$tables\main_tables.rtf", title("`t'") nonumber label ///
cells("count(fmt(a0) label(N)) mean(fmt(2) label(mean)) sd(fmt(2) label(sd))") ///
nomtitle append varwidth(30) 
restore

// V18 Perceived behavioral control, capability and autonomy
local t = "V18. Perceived behavioral control. Please indicate how much you agree or disagree with the following statements [1-7]"

preserve
foreach var of varlist V18A V18B {
		local LBL: variable label `var'
		local LBL = regexr("`LBL'" , "^.*control:", "")
		label var `var' "`LBL'"
}

estpost tabstat V18A V18B, statistics(n mean sd) columns(statistics) m   
esttab using "$tables\main_tables.rtf", title("`t'") nonumber label ///
cells("count(fmt(a0) label(N)) mean(fmt(2) label(mean)) sd(fmt(2) label(sd))") ///
nomtitle append varwidth(30) 
restore

// V31 Gender
local t = "V31. Gender"

estpost tabulate V31_new, m // V31
esttab using "$tables\main_tables.rtf", ///
cells("b(label(Freq)) pct(fmt(2) label(%)) cumpct(fmt(2) label(Cum %))") ///
title("`t'") nonumber noobs coeflabel(`e(labels)') append

// V32 Age
local t = "V32. Age"

estpost tabulate V32_new, m // V32
esttab using "$tables\main_tables.rtf", ///
cells("b(label(Freq)) pct(fmt(2) label(%)) cumpct(fmt(2) label(Cum %))") ///
title("`t'") nonumber noobs coeflabel(`e(labels)') append

// V33 Research areas
local t = "V33. Which of the following would you describe as your main area(s) of research?"

preserve
foreach var of varlist V33_1-V33_14 {
		replace `var' = `var'*100
		local LBL: variable label `var'
		local LBL = regexr("`LBL'" , "^.*research", "")
		label var `var' "`LBL'"
}
estpost tabstat V33_1-V33_14, statistics(n mean) columns(statistics) missing   
esttab using "$tables\main_tables.rtf", title("`t'") nonumber label ///
cells("count(fmt(a0) label(N)) mean(fmt(2) label(%))") nomtitle append varwidth(30) 
restore

// V34 Affiliation (2 variables)
local t = "V34. Affiliation University, college, or technical university (aggregated)"

estpost tabulate V34_1_new, m 
esttab using "$tables\main_tables.rtf", ///
cells("b(label(Freq)) pct(fmt(2) label(%)) cumpct(fmt(2) label(Cum %))") ///
title("`t'") nonumber noobs coeflabel(`e(labels)') append

local t = "V34. Affiliation Other (aggregated)"
estpost tabulate V34_2_new, m 
esttab using "$tables\main_tables.rtf", ///
cells("b(label(Freq)) pct(fmt(2) label(%)) cumpct(fmt(2) label(Cum %))") ///
title("`t'") nonumber noobs coeflabel(`e(labels)') append


// V35. Occupation (3 variables)
local t = "V35. Student/Doctoral/PhD/Researcher (without doctorate/PhD) (aggregated)"

estpost tabulate V35_1_new, m // V27
esttab using "$tables\main_tables.rtf", ///
cells("b(label(Freq)) pct(fmt(2) label(%)) cumpct(fmt(2) label(Cum %))") ///
title("`t'") nonumber noobs coeflabel(`e(labels)') append

local t = "V35. Researcher (with doctorate/PhD)/Post-Doc/Lecturer (aggregated)"

estpost tabulate V35_2_new, m // V27
esttab using "$tables\main_tables.rtf", ///
cells("b(label(Freq)) pct(fmt(2) label(%)) cumpct(fmt(2) label(Cum %))") ///
title("`t'") nonumber noobs coeflabel(`e(labels)') append

local t = "V35. Professor/Assistant professor/Associate professor (aggregated)"

estpost tabulate V35_3_new, m // V27
esttab using "$tables\main_tables.rtf", ///
cells("b(label(Freq)) pct(fmt(2) label(%)) cumpct(fmt(2) label(Cum %))") ///
title("`t'") nonumber noobs coeflabel(`e(labels)') append

/*============================================================================*
	4 FIGURE #2
*=============================================================================*/

// Graph (Figure 2): Legal, ethical and other challenges (png and svg format)
preserve
foreach var of varlist V13_1-V13_6 V13Astr_c1-V13Astr_c2 V13_8 {
	replace `var' = `var'*100
}
graph hbar (mean) V13_6 V13_3 V13_1 V13_4 V13_2 V13_5  V13Astr_c1-V13Astr_c2 V13_8, ///
blabel(bar, position(outside) format(%4.2f) color(black) size(8pt))  ///
plotregion(fcolor(white)) graphregion(fcolor(white) margin(vlarge)) xsize(8.0) ///
ylabel(0 "0" 20 "20%" 40 "40%" 60 "60%") asyvars showyvars bargap(29) leg(off) ///
yvaroptions(label(labsize(small)) relabel(3 "ToS of data source do not permit data sharing" ///
5 "Legal regulations differ across countries" ///
2 "Uncertainties regarding legal regulations" ///
4 "Information investigated was sensitive" ///
6 "Subjects were from a vulnerable population" ///
1 "Concerns regarding the privacy of participants" ///
7 "Other: technical challenges (e.g., data volume, amount)" ///
8 "Other: lack of resources (e.g., time, knowledge)" 9 "None")) scheme (s2mono) ///
title("Legal, ethical and other challenges faced when sharing or considering to share SMD, N = 249", ///
size(12pt) color(gs0) j(right))  ///
bar(1, color(gs7) fi(inten60)) bar(2, color(gs7) fi(inten60)) ///
bar(3, color(gs7) fi(inten60)) bar(4, color(gs7) fi(inten60)) ///
bar(5, color(gs7) fi(inten60)) bar(6, color(gs7) fi(inten60)) ///
bar(7, color(gs7) fi(inten60)) bar(8, color(gs7) fi(inten60)) ///
bar(9, color(gs4) fi(inten90)) ///
name(Figure_SMD_share, replace)
// Post-edits
gr_edit .varaxis.style.editstyle title_gap(half) editcopy
graph export "$graphs\Figure_challenges_SMD_share.png", as(png) replace // save as png
graph export "$graphs\Figure_challenges_SMD_share.svg", as(svg) width(4000) replace // save as tif
restore

/*============================================================================*
	4 REGRESSION TABLES (blockwise)
		Correlation matrix
		Model 1 - intention to share publicly (3 blocks)
		Model 2 - intention to share under controlled access (3 blocks)
		Model 3 - intention to share under personal request (3 blocks)
*=============================================================================*/

// Preparation
recode V31_new (1=0 "Male") (2=1 "Female") (else=.), gen(female)
label variable female "Female"

// Producing Correlation table (listwise deletion)
estpost correlate V14A V14B V14C female V35_3_new V2_2 V11_new ///
V13_1 V13_3 V13_6 V16 V17A V18A V18B, matrix listwise // correlation matrix

// Saving table
esttab using "$tables\Tables_correlations_for_regression.rtf", /// esttab to rtf file
coeflabels(V14A "(1) Intention to share publicly" ///
V14B "(2) Intention to share controlled" ///
V14C "(3) Intention to share personal request" ///
female "(4) Female" V35_3_new "(5) Professorship" ///
V2_2 "(6) Used secondary data" ///
V11_new "(7) Shared data" ///
V13_1 "(8) Challenge: ToS" ///
V13_3 "(9) Challenge: legal regulations" ///
V13_6 "(10) Challenge: people's privacy" ///
V16 "(11) Valuable sharing" ///
V17A "(12) Expectations of researchers" ///
V18A "(13) Capacity" V18B "(14) Autonomy") ///
eqlabels("(1)" "(2)" "(3)" "(4)" "(5)" "(6)" "(7)" "(8)" ///
"(9)" "(10)" "(11)" "(12)" "(13)" "(14)") /// labels to cells
replace nomtitles varwidth(35) modelwidth(3) unstack not b(2) /// format
title("Table. Correlations")

// SAMPLE FOR REGRESSION MODELS:
global var_miss		!missing(V14A) & !missing(V14B) & !missing(V14C) ///
& !missing(V11_new) & !missing(V16) & !missing(V17A) ///
& !missing(V18A) & !missing(V18B) & !missing(female) // To keep cosistent sample

// REGRESSION Model 1 - intention to share publicly
*Block 1: demographic aspects as predictors
reg V14A c.female c.V35_3_new if $var_miss, beta vce(bootstrap)
estimates store A1_1 // store estimates
*Block 2: past experience and challenges as predictors
reg V14A c.female c.V35_3_new c.V2_2 c.V11_new ///
c.V13_1 c.V13_3 c.V13_6 if $var_miss, beta vce(bootstrap)
estimates store A1_2 // store estimates
*Block 3: other items from theory of planned behviour as predictors
reg V14A c.female c.V35_3_new c.V2_2 c.V11_new ///
c.V13_1 c.V13_3 c.V13_6 c.V16 c.V17A c.V18A c.V18B  if $var_miss, beta ///
vce(bootstrap)
estimates store A1_3 // store estimates

// Saving final table Model 1 - intention to share publicly
esttab A1_1 A1_2 A1_3 using "$tables\Tables_regressions_1.rtf", ///
title({\b "Table 1. Regression model to predict the intention to share data publicly"}) ///
coeflabels(V16 "Valuable sharing (V16)" V17A "Expectations of researchers (V17A)" ///
V18A "Capacity (V18A)" V18B "Autonomy (V18B)" ///
female "Female" V35_3_new "Professorship" V2_2 "Used secondary data (V2_2)" ///
V11_new "Shared data (V11_new)" V13_1 "Challenge: ToS (V13_1)" ///
V13_3 "Challenge: legal regulations (V13_3)" ///
V13_6 "Challenge: people's privacy (V13_6)") ///
addnotes("Bootstrapped standard errors, listwise solution") ///
mtitles("public share" "public share" "public share") replace wide r2(2) b(2) ///
onecell label nogaps compress varwidth(35) 

// REGRESSION Model 2 - intention to share under controlled access
*Block 1: demographic aspects as predictors
reg V14B c.female c.V35_3_new if $var_miss, beta vce(bootstrap)
estimates store B1_1 // store estimates
*Block 2: past experience and challenges as predictors
reg V14B c.female c.V35_3_new c.V2_2 c.V11_new ///
c.V13_1 c.V13_3 c.V13_6 if $var_miss, beta vce(bootstrap)
estimates store B1_2 // store estimates
*Block 3: other items from theory of planned behaviour as predictors
reg V14B c.female c.V35_3_new c.V2_2 c.V11_new ///
c.V13_1 c.V13_3 c.V13_6 c.V16 c.V17A c.V18A c.V18B  if $var_miss, beta vce(bootstrap)
estimates store B1_3 // store estimates

// Saving final table Model 2 - intention to share under controlled access
esttab B1_1 B1_2 B1_3 using "$tables\Tables_regressions_1.rtf", ///
title({\b "Table 2. Regression model to predict the intention to share data under controlled access"}) ///
coeflabels(V16 "Valuable sharing (V16)" V17A "Expectations of researchers (V17A)" ///
V18A "Capacity (V18A)" V18B "Autonomy (V18B)" ///
female "Female" V35_3_new "Professorship" V2_2 "Used secondary data (V2_2)" ///
V11_new "Shared data (V11_new)" V13_1 "Challenge: ToS (V13_1)" ///
V13_3 "Challenge: legal regulations (V13_3)" ///
V13_6 "Challenge: people's privacy (V13_6)") ///
addnotes("Bootstrapped standard errors, listwise solution") ///
mtitles("controlled share" "controlled share" "controlled share") append wide ///
r2(2) b(2) onecell label nogaps compress ///
varwidth(35) 

// REGRESSION Model 3 - intention to share under personal request
*Block 1: demographic aspects as predictors
reg V14C c.female c.V35_3_new if $var_miss, beta vce(bootstrap)
estimates store C1_1 // store estimates
*Block 2: past experience and challenges as predictors
reg V14C c.female c.V35_3_new c.V2_2 c.V11_new ///
c.V13_1 c.V13_3 c.V13_6 if $var_miss, beta vce(bootstrap)
estimates store C1_2 // store estimates
*Block 3: other items from theory of planned behviour as predictors
reg V14C c.female c.V35_3_new c.V2_2 c.V11_new ///
c.V13_1 c.V13_3 c.V13_6 c.V16 c.V17A c.V18A c.V18B  if $var_miss, beta vce(bootstrap)
estimates store C1_3 // store estimates

// Saving final table Model 3 - intention to share under personal request
esttab C1_1 C1_2 C1_3 using "$tables\Tables_regressions_1.rtf", ///
title({\b "Table 3. Regression model to predict the intention to share data upon personal request"}) ///
coeflabels(V16 "Valuable sharing (V16)" V17A "Expectations of researchers (V17A)" ///
V18A "Capacity (V18A)" V18B "Autonomy (V18B)" ///
female "Female" V35_3_new "Professorship" V2_2 "Used secondary data (V2_2)" ///
V11_new "Shared data (V11_new)" V13_1 "Challenge: ToS (V13_1)" ///
V13_3 "Challenge: legal regulations (V13_3)" ///
V13_6 "Challenge: people's privacy (V13_6)") ///
addnotes("Bootstrapped standard errors, listwise solution") ///
mtitles("upon request share" "upon request share" "upon request share") append ///
wide r2(2) b(2) onecell label nogaps compress ///
varwidth(35) 


*******************************************************************************
*******************************************************************************
*******************************************************************************
